# Supplementary material for: The role of access to finance from different finance providers in production risks of horticulture in Indonesia
Source: PLoS One. 2021 Sep 27;16(9):e0257812. doi: 10.1371/journal.pone.0257812 (PMC8475986; doi:10.1371/journal.pone.0257812)
Supplement: S1 Table — (XLSX) [file pone.0257812.s003.xlsx]

## Sheet: P3 Manggo
Paper 3
Perceived yields of mango farmers
Farmer	Perceived yields
	1	2	3	4	5	6	7
1	1904.62	3494.97	5085.32	6675.68	8266.03	9856.38	11427.7
2	18125	24106.2	30087.5	36068.7	42050	48031.2	54375
3	15714.3	26242.9	36771.4	47300	57828.6	68357.1	78571.4
4	2660	4442.2	6224.4	8006.6	9788.8	11571	13300
5	10000	12500	15000	17500	20000	22500	25000
6	7666.67	10273.3	12880	15486.7	18093.3	20700	23000
7	2190.48	3099.52	4008.57	4917.62	5826.67	6735.71	7666.67
8	3333.33	7200	11066.7	15600	17466.7	22666.7	26666.7
9	8000	8300	8600	8900	9200	9500	10000
10	5444.44	7241.11	9037.78	10834.4	12631.1	14427.8	16333.3
11	5500	7370	9240	11110	12980	14850	16500
12	18750	20837.5	22925	25012.5	27100	29187.5	31250
13	25000	25800	26400	27200	28000	28800	30000
14	10000	10800	11600	12400	13200	14000	15000
15	5217.39	5826.09	6434.78	7043.48	7652.17	8260.87	8695.65
16	3262.03	4893.05	6524.06	8155.08	9786.1	11417.1	13048.1
17	2000	2500	3000	3500	4000	4500	5000
18	3317.31	4093.56	4869.81	5639.42	6422.31	7198.56	7961.54
19	15000	16260	17520	18780	20040	21300	22500
20	15000	17500	20000	22500	25000	27500	30000
21	212.329	530.822	849.315	1061.64	1380.14	1698.63	2123.29
22	3750	4350	4950	5550	6150	7200	7500
23	1154.93	1559.15	1963.38	2367.61	2771.83	3176.06	3609.15
24	12142.9	13114.3	14085.7	15057.1	16028.6	17000	18214.3
25	1885.78	2101.29	2316.81	2532.33	2747.84	3017.24	3232.76
26	250	287.5	337.5	375	412.5	450	500
27	5714.29	10514.3	15314.3	20114.3	24914.3	29714.3	34285.7
28	3316.33	3846.94	4377.55	4908.16	5438.78	5969.39	6632.65
29	2833.33	3286.67	3740	4193.33	4646.67	5100	5666.67
30	12857.1	14314.3	15771.4	17228.6	18685.7	20142.9	21428.6
31	50000	53571.4	57142.9	60714.3	64285.7	67857.1	71428.6
32	15000	15800	16400	17200	18000	18800	20000
33	15000	15800	16600	17400	18200	19000	20000
34	3428.57	4800	6057.14	7200	8685.71	10057.1	11428.6
35	892.857	1964.29	3035.71	4107.14	5178.57	6250	7440.48
36	1224.49	2387.76	3551.02	4714.29	5877.55	7040.82	8163.27
37	3571.43	5476.19	7380.95	9166.67	11071.4	12976.2	14881
38	222	366.3	510.6	654.9	799.2	943.5	1110
39	16071.4	16928.6	17571.4	18428.6	19285.7	20142.9	21428.6
40	12142.9	13175	14207.1	14632.1	15664.3	16696.4	18214.3
41	2857.14	2964.29	3071.43	3178.57	3285.71	3392.86	3571.43
42	150000	187500	225000	262500	300000	337500	350000
43	240000	270000	300000	330000	360000	390000	420000
44	110000	147500	185000	222500	260000	297500	335000
45	296296	382222	468148	554074	640000	725926	814815
46	150000	183000	216000	249000	282000	340000	350000
47	240000	274800	309600	344400	379200	414000	450000
48	240000	285000	330000	375000	420000	465000	510000
49	210000	273700	337400	401100	464800	528500	595000
50	240000	279600	319200	358800	398400	438000	480000
51	150000	187500	225000	262500	300000	337500	375000
52	175000	208000	241000	274000	307000	340000	375000
53	150000	166500	183000	199500	216000	232500	250000
54	650000	841000	1032000	1223000	1414000	1605000	1800000
55	150000	187500	225000	262500	300000	337500	375000
56	540000	649200	758400	874800	976800	1086000	1200000
57	150000	195000	240000	285000	330000	375000	420000
58	245000	285600	326200	366800	407400	448000	490000
59	150000	187500	225000	262500	300000	337500	375000
60	200000	220500	241000	264000	282000	302500	325000
61	150000	183000	216000	249000	282000	315000	350000
62	210000	234600	259200	283800	308400	333000	300000
63	440000	500000	600000	620000	680000	740000	800000
64	200000	213200	226400	239600	266000	279200	280000
65	200000	233000	266000	299000	332000	365000	400000
66	225000	237500	250000	262500	275000	287500	300000
67	175000	208000	241000	274000	307000	340000	375000
68	150000	187500	225000	262500	300000	337500	375000
69	42857.1	49971.4	57085.7	64200	71314.3	78428.6	85714.3
70	160000	183200	206400	229600	252800	276000	300000
71	120000	143200	166400	189600	212800	232000	260000
72	34285.7	42857.1	51428.6	60000	68571.4	77142.9	85714.3
73	120000	172800	225600	254400	331200	384000	440000
74	480000	559200	638400	717600	796800	876000	960000
75	17857.1	23785.7	29785.7	35714.3	41642.9	47571.4	50000
76	62500	70750	79250	87500	96250	104000	112500
77	78750	88900	99050	109200	119350	129500	140000
78	82500	91575	100788	110000	119212	128288	137500
79	46666.7	58333.3	70000	81666.7	93333.3	105000	116667
80	37500	46200	55050	63750	72450	81300	90000
81	37500	48000	58250	70000	79000	89500	100000
82	180000	210000	240000	270000	300000	330000	360000
83	55000	265760	476520	692780	898040	1108800	1320000
84	52500	72800	93100	113400	133700	154000	175000
85	40000	53200	66400	79600	92800	106000	120000
86	150000	216000	282000	348000	414000	480000	550000
87	60000	84600	109200	133800	158400	183000	210000
88	100000	133000	166000	199000	232000	265000	300000
89	30000	35040	39960	45000	49920	54960	60000
90	444444	684444	933333	1.16444e+06	1.40444e+06	1.64444e+06	1.88889e+06
91	100000	116800	133200	150000	166400	183200	200000
92	166667	231111	295556	360000	424444	488889	555556
93	100000	116600	133200	150000	166600	183200	200000
94	126000	146880	167760	188640	209520	230400	252000
95	58333.3	65277.8	72222.2	79166.7	86111.1	93055.6	100000
96	18000	27000	36000	45000	54000	63000	72000
97	30000	38200	46400	54600	62800	71000	80000
98	37500	45875	54125	62500	70750	79125	87500
99	107200	759244	1464888	2063332	2715376	3367420	4020000
100	360000	458400	556800	655200	753600	852000	960000
101	35000	49525	64225	78750	93275	107975	122500

## Sheet: P3 Mangosteen
Paper 3
Perceived yields of mangosteen farmers
Farmer	Perceived yields
	1	2	3	4	5	6	7
1	1000	1320	1640	1960	2280	2400	3000
2	8600	9603.33	10606.7	11610	12470	13473.3	14333.3
3	24666.7	32806.7	40946.7	49086.7	57226.7	65366.7	74000
4	4333.33	7236.67	10140	13043.3	15946.7	18850	21666.7
5	30000	31600	33200	34800	36400	38000	40000
6	2640	3300	3960	4620	5280	5940	6600
7	12000	12500	13000	13500	14000	14500	15000
8	7000	7500	8000	8500	9000	9500	10000
9	250000	291667	333333	375000	416667	458333	500000
10	5000	8300	11600	14900	18300	21500	25000
11	14000	14400	14600	14800	15200	15600	16000
12	4687.5	5468.75	6250	7031.25	7812.5	8593.75	9375
13	1875	2200	2500	2825	3125	3450	3750
14	3125	3625	4187.5	4687.5	5187.5	5687.5	6250
15	2941.18	3411.76	3941.18	4411.76	4882.35	5352.94	5882.35
16	4400	5500	6600	7700	8800	9900	11000
17	79220.8	105364	131506	157649	183792	209935	237662
18	2500	2800	3350	3800	4350	4750	5000
19	270000	360000	450000	540000	630000	720000	810000
20	8000	8680	9360	10040	10720	11400	12000
21	41250	43450	45650	47850	50325	52525	55000
22	3333.33	6133.33	8933.33	11733.3	14533.3	17333.3	20000
23	135000	137550	140100	142650	145200	147750	150000
24	31500	36000	43200	49050	54900	60750	675000
25	600	900	1200	1500	1800	2100	2400
26	4000	4500	5000	5500	6000	6500	7000
27	12500	16562.5	20625	24687.5	28750	32812.5	37500
28	10500	11250	12000	12750	13500	14250	15000
29	25000	41666.7	58333.3	75000	91666.7	108333	125000
30	215385	247692	280000	312308	344615	376923	403846
31	22100	23800	25600	27300	29000	30800	32500
32	11050	11900	12800	13650	14500	15400	16250
33	2000	2083.5	2167	2250.5	2334	2417.5	2500
34	1081.63	1806.33	2531.02	3255.71	3980.41	4705.1	5408.16
35	1028.57	1717.71	2406.86	3096	3785.14	4474.29	5142.86
36	160	240	320	400	480	560	640
37	240	400	560	720	880	1040	1200
38	666.667	1113.33	1560	2006.67	2453.33	2900	3333.33
39	27625	29750	32000	34125	36250	38500	40625
40	11050	11900	12800	13650	14500	15400	16250
41	750	1005	1260	1515	1770	2025	2250
42	336	630	924	1218	1512	1806	2100
43	2000	2160	2320	2480	2640	2800	3000
44	18000	18960	19920	20880	21840	22800	24000
45	11050	11900	12800	13650	14500	15400	16250
46	576.923	865.385	1153.85	1442.31	1730.77	2019.23	2307.69
47	8840	9520	10240	10920	11600	12320	13000
48	533.333	890.667	1248	1605.33	1962.67	2320	2666.67
49	550	731.5	913	1094.5	1281.5	1457.5	1650
50	2300	2681.8	3063.6	3445.4	3827.2	4209	4600
51	500	835	1170	1505	1840	2175	2500
52	11050	11900	12800	13650	14500	15400	16250
53	2000	2500	3000	3500	4000	4500	5000
54	182.143	253.179	324.214	395.25	466.286	537.321	607.143
55	625	1041.67	1458.33	1875	2291.67	2708.33	3125
56	8840	9520	10240	10920	11600	12320	13000
57	4420	4760	5120	5460	5800	6160	6500
58	1657.28	2759.36	3861.45	4963.54	6065.63	7167.72	8286.38
59	2700	4509	6318	8127	9936	11691	13500
60	1200	1320	1440	1560	1680	1800	2000
61	4500	16500	28500	40500	52500	64500	75000
62	5714.29	8571.43	11428.6	14285.7	17142.9	20000	22857.1
63	13392.9	24562.5	35571.4	46741.1	57910.7	69080.4	80357.1
64	14577.3	15743.4	16909.6	18075.8	19825.1	20408.2	21865.9
65	1666.67	6950	12233.3	17516.7	22783.3	28083.3	33333.3
66	11904.8	12857.1	13809.5	14761.9	16190.5	16666.7	17857.1
67	6250	9375	12500	15625	18750	21875	25000
68	3080.99	6679.58	10278.2	13876.8	17475.4	21073.9	24647.9
69	12500	13900	15300	16700	18100	19500	20833.3
70	77904.8	216445	354921	493462	632002	633560	908889
71	728.571	3035.71	5342.86	7650	9957.14	12264.3	14571.4
72	10714.3	11785.7	12857.1	13928.6	15000	16071.4	17142.9
73	6000	6480	6960	7440	8160	8400	9000
74	53571.4	59375	65178.6	70982.1	76785.7	82589.3	89285.7
75	8928.57	11910.7	14892.9	17875	20857.1	23839.3	26785.7
76	7589.29	13918.8	20157.1	26486.6	32816.1	39145.5	45535.7
77	15000	16700	18400	20100	21800	23500	25000
78	1476.19	8606.19	15736.2	22866.2	29996.2	37126.2	44285.7
79	35714.3	39761.9	43809.5	47857.1	51904.8	55952.4	59523.8
80	5714.29	7617.14	9520	11422.9	13325.7	15228.6	17142.9
81	3061.22	4591.84	6122.45	7653.06	9183.67	10714.3	12244.9
82	28571.4	31000	33428.6	35857.1	38285.7	40714.3	42857.1
83	8928.57	16375	23821.4	31267.9	38714.3	46160.7	53571.4
84	3809.52	5714.29	7619.05	9523.81	11428.6	13333.3	15238.1
85	21428.6	22071.4	22714.3	23357.1	24000	24642.9	25714.3
86	10000	10800	11600	12400	13200	14000	15000
87	3571.43	6550	9528.57	12507.1	15485.7	18464.3	21428.6
88	12000	12996	13992	14988	15984	16980	18000
89	17800	38590.4	59345.2	80135.6	100926	121716	142400
90	58928.6	59785.7	82071.4	61500	62357.1	63214.3	64285.7
91	14285.7	26171.4	38057.1	49942.9	61828.6	73714.3	85714.3
92	10714.3	13714.3	16714.3	19714.3	22714.3	25714.3	28571.4
93	14918.6	15714.3	16311	17106.7	17902.4	18698	19891.5
94	8952.38	13619	18381	22761.9	27428.6	31523.8	35714.3
95	1875	4168.75	6462.5	8756.25	11050	13343.7	15625
96	10000	15000	20000	25000	30000	35000	40000
97	92857.1	107807	123871	139379	154886	170393	185714
98	35000	36120	36960	38080	39200	40320	42000
99	12571.4	13485.7	14400	15314.3	16228.6	17142.9	18285.7
100	5714.29	9514.29	13314.3	17114.3	20914.3	24714.3	28571.4
101	27000	29970	33003	36018	39015	42030	45000
102	6547.62	9821.43	13095.2	16369	19642.9	22916.7	26190.5
103	8503.4	8956.92	9297.05	9750.57	10204.1	10657.6	11337.9

## Sheet: P3 Chili
Paper 3
Perceived yields of chili farmers
Farmer	Perceived yields
	1	2	3	4	5	6	7
1	8600	12900	17200	21500	25800	30100	34400
2	5400	7380	9360	11340	13320	15300	18000
3	9615.38	10576.9	11538.5	12500	13461.5	14423.1	15384.6
4	8000	9200	10400	11600	12800	14000	15000
5	5000	5800	6600	7400	8200	9000	10000
6	11840	12284	12728	13172	13468	13764	14800
7	13750	15950	18150	20350	22550	24750	27500
8	20000	23200	26400	29600	32800	36000	40000
9	10800	11880	12960	14040	15120	16200	18000
10	8000	9200	10400	11600	12800	14000	16000
11	8750	9476.25	10202.5	10928.8	11655	12381.2	13125
12	16800	18480	20160	21840	23520	25200	28000
13	9000	10440	11880	13320	14760	16200	18000
14	7200	7920	8640	9360	10080	10800	12000
15	3600	4920	6240	7560	8880	10200	12000
16	4250	4930	5610	6290	6970	7650	8500
17	12000	13200	14400	15600	16800	18000	20000
18	4125	6806.25	9487.5	12168.8	14850	17531.2	20625
19	24000	25080	26040	27000	27960	29040	30000
20	11000	11550	12100	12650	13200	13750	14300
21	21739.1	25434.8	29130.4	32826.1	36521.7	40217.4	43478.3
22	7000	7500	8000	8500	9000	9500	10000
23	10434.8	11478.3	12521.7	13565.2	14608.7	15652.2	17391.3
24	18666.7	19366.7	20066.7	20766.7	21466.7	22866.7	23333.3
25	8333.33	9666.67	11000	12333.3	13666.7	15000	16666.7
26	13043.5	15130.4	17217.4	19304.3	21391.3	23478.3	26087
27	3391.3	3956.52	4521.74	5086.96	5652.17	6217.39	6782.61
28	11900	12750	13600	14450	15300	16150	17000
29	4000	4640	5280	5920	6560	7200	8000
30	7200	8880	9600	12240	13920	15600	19200
31	1153.85	1346.15	1538.46	1730.77	1923.08	2115.38	2307.69
32	17600	18260	18920	19580	20240	20900	22000
33	28000	39760	45920	52080	63840	75600	100800
34	7200	7920	8640	9360	10080	10800	12000
35	8600	9976	11352	12728	14104	15480	17200
36	9600	10320	11040	11760	12480	13200	14400
37	600	1500	2400	3300	4200	5100	6000
38	5200	5850	6500	7150	7800	8450	9100
39	2500	3200	3900	4600	5300	6000	7500
40	6046.51	7255.81	8465.12	9674.42	10883.7	12093	13604.7
41	23076.9	26884.6	30692.3	34615.4	38423.1	42230.8	46153.8
42	2730.77	7236.54	11742.3	15565.4	20753.8	25259.6	34134.6
43	2380.95	3071.43	3761.9	4452.38	5142.86	5833.33	7142.86
44	1904.76	5333.33	8761.9	12190.5	15619	19047.6	22857.1
45	8750	11200	13650	14350	16800	21000	26250
46	12833.3	17833.3	23166.7	25000	32833.3	42000	50000
47	10000	11000	12000	13000	14000	15000	16666.7
48	8717.95	9415.38	10112.8	10810.3	11507.7	12205.1	13076.9
49	57142.9	74285.7	91428.6	125714	148571	160000	171429
50	3384.62	6769.23	10153.8	13538.5	16923.1	20307.7	27076.9
51	2903.37	5032.5	7161.63	9290.77	11419.9	13549	15484.6
52	5555.56	7411.11	9266.67	11122.2	12977.8	14833.3	16666.7
53	18000	19800	21600	23400	25200	27000	30000
54	2300	4600	6900	9200	11500	13800	18400
55	5714.29	12571.4	19428.6	26285.7	33142.9	40000	47619
56	2500	4500	6500	8500	10500	12500	17500
57	7142.86	8071.43	9000	11285.7	16428.6	20000	21428.6
58	34615.4	38076.9	43846.2	47307.7	50769.2	54230.8	57692.3
59	5219.78	5915.75	6611.72	7307.69	8003.66	8699.63	10439.6
60	7285.71	10200	13114.3	16028.6	18942.9	21857.1	24285.7
61	12600	14175	15750	17325	18900	20475	23625
62	9230.77	12000	14769.2	17538.5	20307.7	25384.6	27692.3
63	10000	16000	22000	28000	34000	40000	50000
64	5769.23	7115.38	8461.54	9807.69	11153.8	12500	15384.6
65	16923.1	20646.2	24538.5	28769.2	33846.2	38076.9	42307.7
66	10256.4	13743.6	17230.8	20717.9	24205.1	27692.3	30769.2
67	3846.15	5000	6153.85	7307.69	8461.54	9615.38	11538.5
68	15384.6	18461.5	21538.5	24615.4	27692.3	29230.8	30769.2
69	830.769	913.846	996.923	1080	1163.08	1246.15	1453.85
70	1538.46	2461.54	3307.69	4153.85	5000	5846.15	7692.31
71	41538.5	47076.9	52615.4	58153.8	63692.3	73846.2	80769.2
72	14285.7	16714.3	19142.9	21571.4	24000	26428.6	28571.4
73	12500	16428.6	20357.1	24285.7	28214.3	32142.9	35714.3
74	5867.35	7862.24	9857.14	11852	13846.9	15841.8	17602
75	1428.57	2571.43	3714.29	4857.14	6000	7142.86	8571.43
76	5357.14	6214.29	7071.43	7928.57	8785.71	9642.86	10714.3
77	14285.7	17857.1	21428.6	25000	28571.4	32142.9	35714.3
78	3214.29	4500	5785.71	7071.43	8357.14	9642.86	10714.3
79	7500	8357.14	9214.29	10071.4	10928.6	11785.7	12857.1
80	7142.86	8285.71	9142.86	10285.7	11428.6	12857.1	14285.7
81	3214.29	4500	5785.71	7071.43	8357.14	9642.86	10714.3
82	2142.86	3214.29	4285.71	5357.14	6428.57	7500	8571.43
83	14285.7	16000	17714.3	19428.6	21142.9	22857.1	28571.4
84	14285.7	16714.3	19142.9	21571.4	24000	26428.6	28571.4
85	18367.3	19836.7	21306.1	22775.5	24244.9	25714.3	27551
86	20000	30000	40000	50000	60000	70000	80000
87	3200	3370.67	3498.67	3669.33	3840	4010.67	4266.67
88	5714.29	6714.29	7714.29	8714.29	9714.29	10714.3	11428.6
89	30476.2	35047.6	39619	44190.5	48761.9	53333.3	57142.9
90	4285.71	8571.43	12857.1	17142.9	21428.6	25714.3	32142.9
91	11666.7	13833.3	16000	18166.7	20333.3	22500	25000
92	14285.7	15428.6	16571.4	17714.3	18857.1	20000	21428.6
93	14285.7	16000	19142.9	20857.1	22571.4	24285.7	28571.4
94	28571.4	30857.1	32571.4	33142.9	34857.1	37142.9	42857.1
95	1285.71	2828.57	4371.43	5914.29	7457.14	9000	10285.7
96	7142.86	8928.57	10714.3	12500	14285.7	16071.4	17857.1
97	8928.57	11071.4	13214.3	15357.1	17500	17857.1	21428.6
98	17142.9	23571.4	30000	36428.6	42857.1	49285.7	53571.4
99	6428.57	7178.57	7928.57	8678.57	9428.57	10178.6	10714.3
100	17857.1	20892.9	23928.6	26964.3	30000	33035.7	35714.3
101	3214.29	6750	10285.7	13821.4	17357.1	20892.9	24107.1
102	5357.14	8035.71	10714.3	13392.9	16071.4	18750	21428.6
103	15714.3	18071.4	20428.6	22785.7	25142.9	27500	29464.3
104	17142.9	19714.3	22285.7	24857.1	27428.6	30000	32142.9
105	4285.71	6000	7714.29	9428.57	11142.9	12857.1	14285.7
106	7142.86	9571.43	12000	14428.6	16857.1	19285.7	21428.6
107	6666.67	8333.33	10000	11666.7	13333.3	15000	16666.7
108	5357.14	6214.29	6857.14	7714.29	8571.43	9428.57	10714.3
109	7142.86	9571.43	12000	14428.6	16857.1	19285.7	21428.6
110	7142.86	8928.57	10714.3	12500	14285.7	16071.4	17857.1
111	3428.57	4800	6171.43	7542.86	8914.29	10285.7	11428.6
112	4500	5000	5500	6000	6500	7000	7500
113	21428.6	25071.4	28714.3	32357.1	36000	39642.9	42857.1
114	10285.7	12857.1	15428.6	18000	20571.4	23142.9	25714.3
115	3200	5280	7360	9440	11520	13600	16000
116	4285.71	4928.57	5571.43	6214.29	6857.14	7500	8571.43
117	15000	16666.7	18333.3	20000	21666.7	23333.3	25000
118	3571.43	4785.71	6000	7214.29	8428.57	9642.86	10714.3
119	8571.43	10714.3	12857.1	15000	17142.9	19285.7	21428.6
120	7142.86	7857.14	8571.43	9285.71	10000	10714.3	11428.6
121	3571.43	6571.43	9571.43	12571.4	15571.4	18571.4	21428.6
122	14285.7	15428.6	16571.4	17714.3	18857.1	20000	21428.6
123	4000	7360	10720	14080	17440	12800	24000

## Sheet: P3 Red Onion
Paper 3
Perceived yields of red onion farmers
Farmer	Perceived yields
	1	2	3	4	5	6	7
1	2857.14	3110.2	3363.27	3616.33	3869.39	4122.45	4628.57
2	3571.43	4521.43	5471.43	6421.43	7371.43	8321.43	9285.71
3	5714.29	6557.14	7400	8242.86	9085.71	9928.57	10714.3
4	3571.43	4163.27	4755.1	5346.94	5938.78	6530.61	7714.29
5	3571.43	4164.29	4757.14	5350	5942.86	6535.71	7142.86
6	5000	6542.86	8085.71	9628.57	11171.4	12714.3	14285.7
7	5714.29	6547.62	7380.95	8214.29	9047.62	9880.95	10714.3
8	14285.7	17857.1	21428.6	25000	28571.4	32142.9	35714.3
9	2142.86	3571.43	5000	6428.57	7857.14	9285.71	10714.3
10	6428.57	7500	8571.43	9642.86	10714.3	11785.7	12857.1
11	8571.43	8928.57	9285.71	9642.86	10000	10357.1	10714.3
12	14285.7	15500	16714.3	17928.6	19142.9	20357.1	21428.6
13	8928.57	10410.7	11892.9	13375	14857.1	16339.3	17857.1
14	3000	3330	3660	3990	4320	4650	5000
15	3571.43	4383.67	5195.92	6008.16	6820.41	7632.65	9257.14
16	7142.86	9164.29	11185.7	13207.1	15228.6	17250	19285.7
17	2857.14	3110.2	3363.27	3616.33	3869.39	4122.45	4628.57
18	2857.14	3551.02	4244.9	4938.78	5632.65	6326.53	7714.29
19	2857.14	3551.02	4244.9	4938.78	5632.65	6326.53	7714.29
20	5714.29	7142.86	8571.43	10000	11428.6	12857.1	14285.7
21	7142.86	7785.71	8428.57	9071.43	9714.29	10357.1	10714.3
22	4285.71	5950	7614.29	9278.57	10942.9	12178.6	14285.7
23	17857.1	20833.3	23809.5	26785.7	29761.9	32738.1	35714.3
24	6349.21	7666.67	8984.13	10301.6	11619	12936.5	14285.7
25	8571.43	9878.57	11185.7	12492.9	13800	15107.1	16428.6
26	1785.71	2083.33	2380.95	2678.57	2976.19	3273.81	3571.43
27	7142.86	9164.29	11185.7	13207.1	15228.6	17250	19285.7
28	5714.29	6428.57	7142.86	7857.14	8571.43	9285.71	10000
29	2380.95	2959.18	3537.41	4115.65	4693.88	5272.11	6428.57
30	11428.6	13092.9	14757.1	16421.4	18085.7	19750	21428.6
31	7142.86	9164.29	11185.7	13207.1	15228.6	17250	19285.7
32	5714.29	7621.43	9528.57	11435.7	13342.9	15250	17142.9
33	3571.43	4582.14	5592.86	6603.57	7614.29	8625	9642.86
34	4285.71	4523.81	4761.9	5000	5238.1	5476.19	5714.29
35	1428.57	1832.86	2237.14	2641.43	3045.71	3450	3857.14
36	1429	1510.57	1592.14	1673.71	1755.29	1836.86	2000
37	8000	9360	10720	12080	13440	14800	16000
38	2380.95	2579.37	2777.78	2976.19	3174.6	3373.02	3571.43
39	8571.43	9525.71	10480	11434.3	12388.6	13342.9	14285.7
40	11428.6	12381	13333.3	14285.7	15238.1	16190.5	17142.9
41	17142.9	18057.1	18742.9	19657.1	20571.4	21485.7	22857.1
42	6285.71	7617.14	8948.57	10280	11611.4	12942.9	14285.7
43	5714.29	6668.57	7622.86	8577.14	9531.43	10485.7	11428.6
44	8571.43	9542.86	10514.3	10914.3	11885.7	12857.1	14285.7
45	12000	12500	13000	13500	14000	14500	15000
46	5714.29	6190.48	6666.67	7142.86	7619.05	8095.24	8571.43
47	5714.29	6668.57	7622.86	8577.14	9531.43	10485.7	11428.6
48	5714.29	6668.57	7622.86	8577.14	9531.43	10485.7	11428.6
49	1904.76	1984.13	2063.49	2142.86	2222.22	2301.59	2380.95
50	2380.95	2617.16	2853.36	3089.57	3325.77	3561.98	3571.43
51	5714.29	6668.57	7622.86	8577.14	9531.43	10485.7	11428.6
52	8571.43	9542.86	10514.3	10914.3	11885.7	12857.1	14285.7
53	8571.43	8761.9	8952.38	9142.86	9333.33	9523.81	9714.29
54	5714.29	6668.57	7622.86	8577.14	9531.43	10485.7	11428.6
55	5714.29	7617.14	9485.71	11422.9	13325.7	15228.6	17142.9
56	2288.33	2677.35	3066.36	3455.38	3844.39	4233.41	4576.66
57	2857.14	3733.33	4609.52	5485.71	6361.9	7238.1	8095.24
58	14285.7	14761.9	15238.1	15714.3	16190.5	16666.7	17142.9
59	11428.6	11904.8	12381	12857.1	13333.3	13809.5	14285.7
60	8571.43	9525.71	10480	11434.3	12388.6	13342.9	14285.7
61	5714.29	6550	7385.71	8221.43	9057.14	9892.86	10714.3
62	11428.6	11904.8	12381	12857.1	13333.3	13809.5	14285.7
63	7936.51	9793.65	11650.8	13507.9	15365.1	17222.2	19047.6
64	8571.43	9542.86	10514.3	10914.3	11885.7	12857.1	14285.7
65	5714.29	7142.86	8571.43	10000	11428.6	12857.1	14285.7
66	6000	7200	8400	9600	10800	12000	14000
67	3000	3340	3680	4020	4360	4700	5000
68	4000	6800	9600	12400	15200	18000	24000
69	3000	3340	3680	4020	4360	4700	5000
70	4000	4761.9	5523.81	6285.71	7047.62	7809.52	8571.43
71	1500	1750	2000	2250	2500	2750	3000
72	8571.43	10000	11428.6	12857.1	14285.7	15714.3	17142.9
73	4571.43	5714.29	6857.14	8000	9142.86	10285.7	11428.6
74	2000	2800	3600	4400	5200	6000	6800
75	2000	4320	6440	8960	11280	13600	16000
76	4571.43	5714.29	6857.14	8000	9142.86	10285.7	11428.6
77	1600	2520	3440	4360	5280	6200	7200
78	3000	3340	3680	3820	4160	4500	5000
79	1000	1333.33	1666.67	2000	2333.33	2666.67	3000
80	2000	2666.67	3333.33	4000	4666.67	5333.33	6000
81	2000	2666.67	3333.33	4000	4666.67	5333.33	6000
82	4000	4120	4320	4480	4600	4800	5000
83	5714.29	6662.86	7611.43	8560	9508.57	10457.1	11428.6
84	5200	6000	6800	7600	8400	9200	10000
85	3846.15	4763.74	5681.32	6598.9	7516.48	8434.07	9340.66
86	5714.29	6091.43	6468.57	6845.71	7222.86	7600	8000
87	5714.29	6662.86	7611.43	8560	9508.57	10457.1	11428.6
88	8571.43	9542.86	10514.3	11485.7	12457.1	13428.6	14285.7
89	2285.71	3428.57	4571.43	5714.29	6857.14	8000	9142.86
90	8571.43	10000	11428.6	12857.1	14285.7	15714.3	17142.9
91	5714.29	6685.71	7657.14	8628.57	9600	10571.4	11428.6
92	5714.29	7142.86	8571.43	10000	11428.6	12857.1	14285.7
93	5714.29	6091.43	6468.57	6845.71	7222.86	7600	8000
94	5714.29	6662.86	7611.43	8560	9508.57	10457.1	11428.6
95	2000	2160	2320	2480	2640	2800	3000
96	5714.29	6171.43	6628.57	7085.71	7542.86	8000	8571.43
97	2857.14	8057.14	13257.1	18457.1	23657.1	28857.1	34285.7
98	600	1000	1400	1800	2200	2600	3000
99	6857.14	11428.6	16000	20571.4	25142.9	29714.3	34285.7
100	5714.29	7142.86	8571.43	10000	11428.6	12857.1	14285.7
101	6857.14	8000	9142.86	10285.7	11428.6	12571.4	13714.3
102	1714.29	10000	11428.6	12857.1	14285.7	15714.3	17142.9
103	8571.43	10285.7	12000	13714.3	15428.6	17142.9	20000
104	8571.43	9500	10428.6	11357.1	12285.7	13214.3	14285.7
105	17142.9	17857.1	18571.4	19285.7	20000	20714.3	21428.6
106	1523.81	1904.76	2285.71	2666.67	3047.62	3428.57	3809.52
107	4571.43	5714.29	6857.14	8000	9142.86	10285.7	11428.6

## Sheet: P3 Characteristic
Paper 3
The characteristics of farmers
Bank 1, Bank 2, MFI, FaA, Trader, Kiosk, Others: dummy variables ( had obtained finance from the finance provider during 2013; 1 if yes, 0 otherwise)
Infrastructure: dummy variable (0: bad road; 1: good road)
Farmer	Bank1	Bank2	MFI	FaA	Trader	Kiosk	Others	Age	Education	Farming Experience	FarmSize	Distance	Infrastucture	mango	mangosteen	chili	redonion
1	1	0	0	1	0	0	0	48	12	16	6.5	2	1	1	0	0	0
2	0	0	0	0	0	0	0	58	6	10	1.12	1	1	1	0	0	0
3	0	0	0	0	0	0	0	41	9	10	1.05	5	0	1	0	0	0
4	1	0	0	1	0	0	0	43	12	9	5	5	0	1	0	0	0
5	0	0	0	1	0	0	0	63	6	19	1.5	2	0	1	0	0	0
6	0	0	0	1	0	0	0	55	6	30	3	5	1	1	0	0	0
7	0	0	0	1	0	0	0	50	6	26	0.42	2	1	1	0	0	0
8	1	0	0	0	0	0	0	43	6	31	15	5	1	1	0	0	0
9	1	0	0	1	0	0	1	46	12	15	0.7	2	1	1	0	0	0
10	0	0	0	1	0	0	0	53	6	36	4.5	5	0	1	0	0	0
11	0	0	0	0	0	0	0	63	9	44	1	1	1	1	0	0	0
12	0	0	0	0	0	0	0	40	9	13	4	5	0	1	0	0	0
13	1	0	0	1	0	0	1	58	6	4	6	5	1	1	0	0	0
14	0	0	0	0	0	0	1	47	12	10	3	5	1	1	0	0	0
15	0	1	1	1	0	0	1	46	6	23	8.05	2	0	1	0	0	0
16	1	0	0	0	0	0	0	44	6	5	1.87	5	0	1	0	0	0
17	0	0	0	0	0	0	1	37	6	5	1	1	1	1	0	0	0
18	1	0	0	0	1	0	0	43	16	14	5.2	1	1	1	0	0	0
19	0	0	0	0	0	0	0	49	16	6	0.2	1	1	1	0	0	0
20	0	0	0	0	0	0	0	40	9	18	6	5	0	1	0	0	0
21	0	0	0	1	0	0	1	40	9	8	1.46	0.5	1	1	0	0	0
22	0	0	0	1	1	0	1	43	6	8	0.28	1	0	1	0	0	0
23	0	0	0	0	0	0	0	49	6	34	1.42	0.5	1	1	0	0	0
24	0	0	0	1	1	1	1	29	12	5	7	1	0	1	0	0	0
25	1	0	0	0	0	1	1	62	6	46	18.56	0.5	1	1	0	0	0
26	1	0	0	0	0	0	0	60	6	51	2	0.5	1	1	0	0	0
27	0	1	0	1	0	0	0	35	6	10	0.42	1	0	1	0	0	0
28	0	0	0	0	0	1	1	70	6	50	0.98	1	0	1	0	0	0
29	1	0	0	0	1	1	1	30	9	8	6	1	0	1	0	0	0
30	0	1	0	1	1	0	1	27	9	7	0.35	1	0	1	0	0	0
31	0	0	0	0	0	0	1	28	12	2	0.21	1	0	1	0	0	0
32	0	1	0	1	0	0	1	41	9	19	0.21	1	0	1	0	0	0
33	0	1	0	1	1	1	1	37	12	16	0.75	1	0	1	0	0	0
34	0	0	0	0	0	0	0	60	6	50	0.14	0.5	0	1	0	0	0
35	0	0	0	1	0	0	0	60	6	40	0.84	0.5	1	1	0	0	0
36	1	0	0	0	0	0	0	49	6	31	1.47	1	0	1	0	0	0
37	0	0	0	1	0	0	1	43	6	34	0.21	1	0	1	0	0	0
38	1	0	0	1	0	1	0	56	6	39	10	0.5	0	1	0	0	0
39	0	1	0	1	1	1	1	55	4	44	0.28	1	0	1	0	0	0
40	0	0	0	1	0	0	1	35	9	17	0.28	0.5	1	1	0	0	0
41	1	0	0	1	0	0	1	35	9	14	0.84	1	0	1	0	0	0
42	0	0	0	0	0	0	0	58	9	33	0.0086	5	1	1	0	0	0
43	0	0	0	0	0	0	0	33	9	10	0.0083	6	1	1	0	0	0
44	0	0	0	0	0	0	0	48	9	20	0.0027	2	1	1	0	0	0
45	0	0	0	0	0	0	0	56	6	36	0.0087	5	1	1	0	0	0
46	0	0	0	0	0	0	0	51	12	32	0.0132	5	1	1	0	0	0
47	0	0	0	0	0	0	1	50	9	23	0.0075	2	1	1	0	0	0
48	0	0	0	0	0	0	0	41	12	18	0.0105	4	1	1	0	0	0
49	0	0	0	0	0	0	0	52	9	23	0.0137	3	1	1	0	0	0
50	0	0	0	0	0	0	0	39	9	18	0.0075	3	1	1	0	0	0
51	0	0	0	0	0	0	0	39	9	14	0.0095	6	1	1	0	0	0
52	0	0	0	0	0	0	0	54	9	26	0.0079	6	1	1	0	0	0
53	0	0	0	0	0	0	0	53	6	28	0.0132	6	1	1	0	0	0
54	0	0	0	0	0	0	0	48	12	18	0.0078	6	1	1	0	0	0
55	0	0	0	0	0	0	1	51	9	25	0.0105	3.5	1	1	0	0	0
56	0	0	0	0	0	0	0	50	9	27	0.0075	3	1	1	0	0	0
57	0	0	0	0	0	0	0	35	12	13	0.0065	5	1	1	0	0	0
58	0	0	0	0	0	0	0	50	6	30	0.0065	3	1	1	0	0	0
59	0	0	0	0	0	0	0	56	6	32	0.0065	3	1	1	0	0	0
60	0	0	0	0	0	0	0	53	9	28	0.072	5	1	1	0	0	0
61	0	0	0	0	0	0	0	54	9	30	0.01	5	1	1	0	0	0
62	0	0	0	0	0	0	0	53	6	36	0.0055	0.15	1	1	0	0	0
63	0	0	0	0	0	0	0	46	9	24	0.0085	1	1	1	0	0	0
64	0	0	0	0	0	0	0	38	12	19	0.0075	3	1	1	0	0	0
65	0	0	0	0	0	0	0	49	6	31	0.0075	1	1	1	0	0	0
66	0	0	0	0	0	0	0	46	12	21	0.0056	1	1	1	0	0	0
67	0	0	0	0	0	0	0	56	9	39	0.0082	0.1	1	1	0	0	0
68	0	0	0	0	0	0	0	53	9	36	0.0065	4	1	1	0	0	0
69	0	0	0	0	0	0	0	49	9	21	0.0054	3.5	1	1	0	0	0
70	0	0	0	0	0	0	0	55	9	36	0.0056	3	1	1	0	0	0
71	0	0	0	0	0	0	0	37	12	18	0.0075	0.1	1	1	0	0	0
72	0	0	0	0	0	0	1	47	12	30	0.07	1	0	1	0	0	0
73	0	0	0	0	0	0	0	38	12	17	0.0073	6	0	1	0	0	0
74	0	0	0	0	0	0	0	43	6	23	0.0076	8	0	1	0	0	0
75	0	0	0	0	0	0	1	45	9	20	0.065	1	0	1	0	0	0
76	1	0	0	0	0	0	1	58	9	35	0.04	10	0	1	0	0	0
77	0	0	0	1	0	0	1	56	6	30	0.04	1.5	0	1	0	0	0
78	0	0	0	0	0	0	1	48	9	25	0.075	1	0	1	0	0	0
79	0	0	0	0	0	0	1	52	9	30	0.06	1	0	1	0	0	0
80	0	0	0	0	0	0	1	35	12	15	0.04	1	0	1	0	0	0
81	0	0	0	0	0	0	1	35	12	10	0.02	1	0	1	0	0	0
82	0	0	0	0	0	0	1	48	6	25	0.005	3	0	1	0	0	0
83	0	0	0	1	1	0	1	27	9	15	0.5	10	0	1	0	0	0
84	0	0	0	0	0	0	1	53	12	30	0.04	0.5	0	1	0	0	0
85	0	0	0	0	0	0	1	65	6	24	0.005	13	0	1	0	0	0
86	0	0	0	0	0	0	0	38	6	16	0.0057	6	0	1	0	0	0
87	0	0	0	0	0	0	1	46	9	19	0.03	2	0	1	0	0	0
88	0	0	0	0	0	0	0	37	6	15	0.0165	7	0	1	0	0	0
89	0	0	0	0	0	0	1	45	6	20	0.045	10	0	1	0	0	0
90	0	0	0	0	0	0	0	34	9	15	0.0045	5	0	1	0	0	0
91	1	0	0	0	0	0	1	41	9	25	0.02	10	0	1	0	0	0
92	0	0	0	0	0	0	0	36	6	17	0.0037	5	0	1	0	0	0
93	0	0	0	0	0	0	1	41	9	20	0.035	1	0	1	0	0	0
94	0	0	1	0	0	1	1	45	6	17	0.1	10	0	1	0	0	0
95	0	0	0	0	0	0	1	30	12	12	0.025	1	0	1	0	0	0
96	0	0	0	0	0	0	1	37	9	20	0.05	5	0	1	0	0	0
97	0	0	0	0	0	0	1	50	6	32	0.025	5	0	1	0	0	0
98	1	0	0	0	0	0	1	35	12	12	0.04	1	0	1	0	0	0
99	1	0	1	1	0	0	1	33	12	13	0.25	10	0	1	0	0	0
100	0	0	0	0	1	0	1	60	6	40	0.0075	10	0	1	0	0	0
101	1	0	1	0	0	0	1	47	9	20	0.04	10	0	1	0	0	0
102	0	0	1	1	0	0	1	63	6	48	1	1.5	1	0	1	0	0
103	0	0	0	0	0	0	0	49	9	18	1.5	3	0	0	1	0	0
104	0	0	0	1	0	0	1	72	6	57	1	3	1	0	1	0	0
105	0	0	0	1	0	0	0	43	12	4	1.5	12	0	0	1	0	0
106	1	0	1	1	0	0	0	40	12	24	0.1	9	1	0	1	0	0
107	0	0	1	1	0	0	0	50	9	31	0.5	1.5	0	0	1	0	0
108	0	0	0	1	0	0	0	40	6	10	1	1.5	0	0	1	0	0
109	1	0	0	1	0	0	0	50	12	24	0.6	12	0	0	1	0	0
110	1	0	1	1	0	0	0	43	12	16	0.6	8	1	0	1	0	0
111	1	0	1	1	1	0	0	63	9	51	3	3	1	0	1	0	0
112	0	0	1	0	0	0	0	59	6	44	0.2	3	1	0	1	0	0
113	0	0	0	1	0	0	0	39	12	14	1.5	5	1	0	1	0	0
114	0	0	0	1	0	0	0	51	12	30	2	5	1	0	1	0	0
115	0	0	1	0	0	0	0	52	12	30	0.4	9	0	0	1	0	0
116	0	0	0	0	0	0	0	53	9	40	0.34	12	0	0	1	0	0
117	0	0	0	1	0	0	0	54	12	20	1	12	1	0	1	0	0
118	1	0	0	1	0	0	0	55	6	35	0.154	2	1	0	1	0	0
119	0	0	0	1	0	0	0	53	6	34	0.1	3	0	0	1	0	0
120	0	0	1	0	0	0	0	56	12	42	1	9	0	0	1	0	0
121	0	0	0	1	0	0	0	65	12	29	2	2	1	0	1	0	0
122	0	0	0	0	0	0	0	59	6	30	0.4	12	1	0	1	0	0
123	0	0	1	1	0	0	0	54	9	34	3	5	0	0	1	0	0
124	1	0	1	1	0	0	0	36	9	14	2	5	0	0	1	0	0
125	0	0	0	0	0	0	0	34	9	10	1	7	1	0	1	0	0
126	0	0	0	1	0	0	0	73	6	60	3	8	1	0	1	0	0
127	0	0	0	0	0	0	0	57	9	34	2	3	1	0	1	0	0
128	0	0	0	1	0	0	0	45	6	30	0.48	9	0	0	1	0	0
129	0	0	0	0	0	0	0	55	9	44	0.1	10	0	0	1	0	0
130	0	0	0	1	0	0	0	41	9	34	0.005	3	0	0	1	0	0
131	0	0	0	1	0	0	0	57	12	40	0.13	9	0	0	1	0	0
132	0	0	0	0	0	0	0	63	9	42	0.5	1	1	0	1	0	0
133	0	0	0	0	0	0	0	46	6	25	1.5	1	1	0	1	0	0
134	0	0	0	1	0	0	1	45	9	29	2	0.1	0	0	1	0	0
135	0	0	0	1	0	0	0	45	12	20	0.49	0.1	0	0	1	0	0
136	0	0	0	0	0	0	0	70	9	38	1.26	1	1	0	1	0	0
137	1	0	0	0	0	0	0	55	6	40	0.65	1	1	0	1	0	0
138	1	0	0	0	0	0	0	63	14	40	1	1	1	0	1	0	0
139	0	0	0	0	0	0	0	66	6	50	0.58	1	1	0	1	0	0
140	1	0	0	1	0	0	0	46	12	10	0.4	1	1	0	1	0	0
141	0	0	0	0	0	0	0	52	6	29	1	1	1	0	1	0	0
142	0	0	0	0	0	0	0	43	16	20	1.9	1	1	0	1	0	0
143	0	0	0	0	0	0	1	63	6	47	1.5	1	1	0	1	0	0
144	0	0	0	0	0	0	0	55	9	24	0.77	1	1	0	1	0	0
145	0	0	0	1	0	0	1	57	6	39	0.145	0.1	0	0	1	0	0
146	1	0	0	1	0	0	0	45	12	25	0.6	1	1	0	1	0	0
147	0	0	0	0	0	0	0	71	6	46	0.52	1	1	0	1	0	0
148	1	0	0	0	0	0	0	65	14	54	0.5	1	1	0	1	0	0
149	0	0	1	0	0	0	1	54	9	20	0.7	1	1	0	1	0	0
150	0	0	0	0	0	0	0	57	6	33	0.9	1	1	0	1	0	0
151	0	0	0	0	0	1	1	51	9	36	1	1	0	0	1	0	0
152	0	0	0	0	1	0	0	48	12	19	1	1	1	0	1	0	0
153	0	0	0	0	0	0	0	41	6	19	0.08	1	1	0	1	0	0
154	0	0	0	0	0	0	1	41	9	10	0.98	1	1	0	1	0	0
155	0	0	0	1	0	0	0	60	6	44	2.87	0.1	0	0	1	0	0
156	0	0	0	0	0	0	0	64	9	50	0.36	1	1	0	1	0	0
157	0	0	0	0	0	0	0	66	12	36	2	1	1	0	1	0	0
158	0	0	0	0	0	0	1	60	6	40	1	0.1	0	0	1	0	0
159	0	0	0	0	1	0	1	79	9	38	0.3017	1	1	0	1	0	0
160	0	0	0	0	0	0	1	78	9	62	0.38	1	1	0	1	0	0
161	0	0	0	0	0	0	1	52	16	37	0.78	1	1	0	1	0	0
162	0	0	0	1	0	0	0	57	9	39	1	5	0	0	1	0	0
163	0	0	0	0	0	0	0	56	6	39	0.35	5	0	0	1	0	0
164	0	0	0	1	0	0	0	42	6	36	0.56	5	0	0	1	0	0
165	0	0	0	0	0	0	0	48	6	29	0.2058	3	0	0	1	0	0
166	0	0	0	0	0	0	0	80	6	69	0.42	2	0	0	1	0	0
167	0	0	0	0	0	0	0	54	6	34	0.42	7	0	0	1	0	0
168	0	0	0	0	0	0	0	54	6	39	2	5	0	0	1	0	0
169	0	0	0	0	1	0	0	58	6	37	1.42	2	0	0	1	0	0
170	0	0	0	1	0	0	0	55	6	30	0.42	2	0	0	1	0	0
171	0	0	0	0	0	0	0	49	6	11	0.63	7	0	0	1	0	0
172	0	0	0	1	0	0	0	43	6	33	0.56	7	0	0	1	0	0
173	0	0	0	0	0	0	0	47	6	20	0.14	2	0	0	1	0	0
174	0	0	0	0	0	0	0	59	12	44	1	2	0	0	1	0	0
175	0	0	0	1	0	0	0	30	9	5	0.168	2	0	0	1	0	0
176	0	0	0	1	0	0	0	34	6	6	0.28	3	0	0	1	0	0
177	0	0	0	0	0	0	1	58	6	38	0.56	2	0	0	1	0	0
178	0	0	0	0	0	0	0	59	6	49	2	7	0	0	1	0	0
179	0	0	0	1	0	0	0	55	6	34	0.84	2	0	0	1	0	0
180	0	0	0	0	0	0	0	71	6	51	0.84	5	0	0	1	0	0
181	0	0	0	1	0	0	0	49	6	19	0.21	3	0	0	1	0	0
182	0	0	0	0	0	0	0	56	6	33	0.98	7	0	0	1	0	0
183	0	0	0	0	0	0	0	38	6	22	0.14	7	0	0	1	0	0
184	0	0	0	0	0	0	0	59	6	40	0.28	2	0	0	1	0	0
185	0	0	0	0	0	0	0	31	6	7	0.21	7	0	0	1	0	0
186	0	0	0	1	0	0	0	49	6	37	0.392	7	0	0	1	0	0
187	0	0	0	1	0	0	0	37	9	6	1.2	2	0	0	1	0	0
188	0	0	0	1	0	0	0	52	6	34	1.4	3	0	0	1	0	0
189	0	0	0	0	0	0	0	62	9	38	2	3	0	0	1	0	0
190	0	0	0	0	0	0	0	56	6	36	2	7	0	0	1	0	0
191	0	0	0	0	0	0	1	29	9	4	0.14	2	0	0	1	0	0
192	0	0	0	1	0	0	0	67	6	44	0.21	3	0	0	1	0	0
193	0	0	0	0	0	0	0	62	6	54	0.7	7	0	0	1	0	0
194	0	0	0	0	0	0	0	44	6	4	1.106	2	0	0	1	0	0
195	0	0	0	0	0	0	0	34	6	15	0.42	2	0	0	1	0	0
196	0	0	0	0	0	0	0	63	6	47	1.12	7	0	0	1	0	0
197	0	0	0	0	0	0	0	50	6	30	1.5	7	0	0	1	0	0
198	0	0	0	0	0	0	0	32	6	5	0.014	7	0	0	1	0	0
199	1	0	0	1	1	0	0	43	6	30	0.5	2	0	0	1	0	0
200	0	0	0	0	0	0	0	45	6	20	0.35	7	0	0	1	0	0
201	1	0	0	0	0	0	0	30	9	10	0.21	3	0	0	1	0	0
202	0	0	0	0	0	0	0	37	9	20	1	2	0	0	1	0	0
203	0	0	0	0	0	0	0	63	6	20	0.42	3	0	0	1	0	0
204	0	0	0	0	0	0	0	49	6	21	0.441	3	0	0	1	0	0
205	0	1	0	0	0	0	0	45	6	10	1.12	5	0	0	0	1	0
206	0	1	0	0	0	0	0	42	6	6	0.322	5	0	0	0	1	0
207	0	1	0	0	0	0	0	54	6	24	0.7	2	0	0	0	1	0
208	0	1	0	0	0	0	0	35	6	6	1	2	0	0	0	1	0
209	0	1	0	0	0	0	1	40	6	14	0.56	2	0	0	0	1	0
210	0	1	0	0	0	0	0	52	6	2	0.7	2	0	0	0	1	0
211	0	1	0	0	0	0	1	55	6	19	1	5	0	0	0	1	0
212	0	1	0	0	0	0	0	54	6	20	0.84	5	0	0	0	1	0
213	0	1	0	0	0	0	1	46	6	29	0.42	2	0	0	0	1	0
214	0	1	0	0	0	0	0	43	6	5	0.322	5	0	0	0	1	0
215	0	1	0	0	0	0	0	52	9	13	0.35	2	0	0	0	1	0
216	0	1	0	0	0	1	0	25	6	6	0.42	5	0	0	0	1	0
217	0	1	0	0	0	0	0	40	6	15	1.28	5	0	0	0	1	0
218	0	1	0	0	0	1	1	39	6	15	0.42	5	0	0	0	1	0
219	0	1	0	0	0	0	0	38	6	10	1	5	0	0	0	1	0
220	0	0	0	0	1	1	1	50	9	38	1.5	2	1	0	0	1	0
221	0	0	0	0	0	0	0	43	6	4	0.43	1	1	0	0	1	0
222	0	0	0	0	0	0	0	30	12	6	0.91	1	1	0	0	1	0
223	0	0	0	0	0	1	0	33	9	10	0.156	0.2	1	0	0	1	0
224	0	0	0	1	1	0	0	33	12	10	1.5	1	0	0	0	1	0
225	0	0	0	1	1	1	1	27	12	8	1	1	0	0	0	1	0
226	0	0	0	1	1	0	0	45	16	19	3	1	1	0	0	1	0
227	0	0	0	1	1	0	0	49	9	28	15	1	0	0	0	1	0
228	0	0	0	0	0	1	1	37	6	17	7.5	1	0	0	0	1	0
229	0	0	0	1	1	0	0	63	9	30	0.065	0.2	0	0	0	1	0
230	0	0	0	1	1	1	1	39	6	20	2	0.5	0	0	0	1	0
231	0	0	0	0	0	0	1	39	6	5	0.39	1	1	0	0	1	0
232	0	0	0	0	1	0	0	29	12	1	0.234	0.2	1	0	0	1	0
233	0	0	0	1	0	1	1	33	12	12	3	1	1	0	0	1	0
234	0	0	0	0	0	1	1	43	16	10	0.1	1	0	0	0	1	0
235	0	0	0	1	1	1	0	26	16	7	9	1	0	0	0	1	0
236	0	0	0	1	1	0	0	62	6	47	2	1	0	0	0	1	0
237	0	0	0	1	1	0	1	55	6	44	8	1	0	0	0	1	0
238	0	0	0	1	1	1	1	45	9	30	4	0.5	0	0	0	1	0
239	0	0	0	1	1	0	0	47	12	4	0.14	0.2	1	0	0	1	0
240	1	0	0	0	0	0	0	28	9	4	0.546	0.2	1	0	0	1	0
241	0	0	0	0	1	1	1	40	6	30	6	1	0	0	0	1	0
242	0	0	0	0	0	1	1	40	9	15	0.35	1	1	0	0	1	0
243	0	0	0	1	1	0	0	49	6	9	0.195	0.2	1	0	0	1	0
244	0	0	0	0	1	0	0	52	6	20	0.1	1	0	0	0	1	0
245	0	0	0	0	0	0	1	32	9	15	0.325	1	1	0	0	1	0
246	0	0	0	0	0	0	0	56	9	20	0.14	0.2	1	0	0	1	0
247	0	0	0	0	0	0	1	35	16	17	0.22	1	0	0	0	1	0
248	0	0	0	1	1	0	0	35	12	19	0.9425	0.2	1	0	0	1	0
249	0	0	0	0	0	0	0	28	9	10	0.195	2	0	0	0	1	0
250	0	0	0	1	0	0	0	65	12	5	0.65	2	0	0	0	1	0
251	0	0	0	1	1	0	1	34	12	18	0.455	0.2	1	0	0	1	0
252	0	0	0	1	1	0	0	44	12	5	0.14	0.2	1	0	0	1	0
253	0	0	0	0	1	0	0	52	6	20	0.25	2	0	0	0	1	0
254	0	0	0	0	1	0	0	39	9	10	0.5	2	0	0	0	1	0
255	0	0	0	0	0	0	0	35	6	10	1.25	1	1	0	0	1	0
256	0	0	0	0	0	0	0	38	4	20	1.5	1	1	0	0	1	0
257	0	0	0	0	0	0	1	26	12	5	0.5	1	0	0	0	1	0
258	0	0	0	0	1	0	0	42	6	20	0.25	5.5	0	0	0	1	0
259	0	0	0	0	0	0	0	46	6	20	0.125	2	0	0	0	1	0
260	0	0	0	0	0	0	0	29	12	12	3	1	0	0	0	1	0
261	0	0	0	0	1	0	0	43	6	20	1	4	0	0	0	1	0
262	0	0	0	0	1	0	1	27	12	11	1	1.5	0	0	0	1	0
263	1	0	0	0	1	0	0	34	9	13	0.5	2	0	0	0	1	0
264	0	0	0	0	1	0	0	50	6	25	0.8	2	0	0	0	1	0
265	0	0	0	0	0	0	1	25	6	5	0.16	1	0	0	0	1	0
266	0	0	0	0	1	0	0	36	9	20	0.25	4	0	0	0	1	0
267	0	0	0	0	0	0	0	27	9	4	0.46	1	0	0	0	1	0
268	0	0	0	0	0	0	0	35	9	11	0.35	2	0	0	0	1	0
269	0	0	0	0	1	0	0	34	6	9	0.15	2	0	0	0	1	0
270	0	0	0	0	0	0	0	31	9	10	0.5	2	0	0	0	1	0
271	0	0	0	0	1	0	0	30	9	11	0.5	2	0	0	0	1	0
272	0	0	0	0	0	0	1	32	6	10	0.23	2	0	0	0	1	0
273	0	0	0	0	1	0	0	30	9	15	1.3	0.5	0	0	0	1	0
274	0	0	0	0	0	0	0	38	12	20	12	0.5	1	0	0	1	0
275	0	0	0	0	1	0	0	46	6	21	0.78	0.5	0	0	0	1	0
276	0	0	0	0	1	0	1	42	6	10	2	0.5	0	0	0	1	0
277	1	0	0	0	1	0	1	35	9	8	1	0.5	1	0	0	1	0
278	0	0	0	0	1	0	0	37	6	17	0.25	0.5	1	0	0	1	0
279	0	0	0	0	1	0	0	51	4	25	0.5	1	1	0	0	1	0
280	0	0	0	0	1	0	0	33	12	10	0.25	1	0	0	0	1	0
281	0	0	0	0	1	0	0	37	6	14	1.75	1	1	0	0	1	0
282	1	0	0	0	1	0	0	44	6	25	2	1	1	0	0	1	0
283	0	0	0	0	1	0	0	44	6	15	2	1	1	0	0	1	0
284	0	0	0	0	1	0	0	35	6	15	2	0.5	1	0	0	1	0
285	0	0	0	0	1	0	0	45	6	19	0.5	0.5	1	0	0	1	0
286	1	0	0	0	1	0	0	55	6	25	2.5	0.5	0	0	0	1	0
287	1	0	0	0	1	0	0	39	6	20	3	0.5	1	0	0	1	0
288	0	0	1	0	1	1	0	48	9	20	0.75	0.1	0	0	0	1	0
289	0	0	0	0	1	0	0	53	6	33	1.15	3	0	0	0	1	0
290	0	0	0	0	1	0	0	44	6	25	0.5	1	1	0	0	1	0
291	0	1	0	0	0	1	0	45	6	2	0.238	0.3	0	0	0	1	0
292	0	1	0	0	0	1	0	43	6	29	1.26	1	0	0	0	1	0
293	0	1	1	0	0	0	0	36	6	7	0.42	5	0	0	0	1	0
294	0	0	0	0	1	1	1	36	6	20	0.7	5	0	0	0	1	0
295	0	1	0	0	0	0	0	37	6	20	0.28	0.3	0	0	0	1	0
296	0	1	0	0	0	0	0	56	6	39	0.14	5	0	0	0	1	0
297	0	1	0	0	0	0	0	35	6	7	0.56	5	0	0	0	1	0
298	0	1	0	0	0	0	0	45	9	10	0.28	5	0	0	0	1	0
299	0	1	0	0	0	0	0	52	6	39	0.14	5	0	0	0	1	0
300	0	1	0	0	0	0	0	48	6	9	0.14	5	0	0	0	1	0
301	0	1	0	0	0	0	1	43	9	6	0.14	0.3	0	0	0	1	0
302	0	1	0	0	0	0	0	61	12	20	0.35	0.3	1	0	0	1	0
303	0	1	0	0	0	0	0	22	6	6	0.49	5	0	0	0	1	0
304	0	0	0	0	0	0	1	56	16	3	0.154	0.5	0	0	0	1	0
305	0	1	0	0	0	1	1	45	6	2	1.598	1	0	0	0	1	0
306	0	1	0	0	0	0	0	32	6	6	0.42	5	0	0	0	1	0
307	0	0	0	0	0	0	1	26	6	1	0.21	1	0	0	0	1	0
308	0	0	0	0	0	1	1	40	6	15	0.56	0.5	0	0	0	1	0
309	0	1	0	0	0	0	1	44	6	24	4.5	0.1	0	0	0	1	0
310	0	1	0	0	0	0	0	42	6	14	0.14	5	0	0	0	1	0
311	0	1	0	0	0	0	1	31	6	10	0.14	5	0	0	0	1	0
312	0	1	1	0	0	1	0	63	9	22	0.308	1	0	0	0	1	0
313	0	1	0	0	0	0	0	36	6	2	0.25	5	0	0	0	1	0
314	0	1	0	0	0	1	0	55	6	37	1.28	0.3	0	0	0	1	0
315	0	0	0	0	0	1	1	32	9	1	0.49	0.5	0	0	0	1	0
316	0	1	0	0	0	0	0	40	6	17	0.49	1	0	0	0	1	0
317	0	1	0	1	1	0	0	35	6	10	0.28	5	0	0	0	1	0
318	0	1	0	0	0	0	0	30	6	6	0.14	5	0	0	0	1	0
319	0	1	0	1	1	0	0	42	6	5	0.28	5	0	0	0	1	0
320	0	0	0	0	1	0	0	43	6	22	0.63	5	0	0	0	1	0
321	0	1	0	0	0	0	1	30	6	18	0.84	5	0	0	0	1	0
322	0	0	0	0	0	1	1	41	6	8	0.35	1	0	0	0	1	0
323	0	0	0	0	0	1	1	35	9	10	0.14	1	0	0	0	1	0
324	0	1	0	0	1	1	0	55	6	19	0.56	5	0	0	0	1	0
325	0	0	0	0	0	0	0	38	6	13	0.063	5	0	0	0	1	0
326	0	1	0	0	0	0	0	41	6	11	0.14	5	0	0	0	1	0
327	0	1	0	0	0	0	0	24	6	4	0.14	5	0	0	0	1	0
328	0	0	0	0	0	1	0	58	6	44	0.392	1	0	0	0	0	1
329	0	0	0	0	0	0	0	62	6	42	0.7	1.2	0	0	0	0	1
330	0	0	0	0	1	1	1	54	6	34	0.28	1.1	0	0	0	0	1
331	0	0	0	0	0	1	1	50	6	6	0.238	1	0	0	0	0	1
332	0	0	0	0	0	1	1	30	16	14	0.098	1	0	0	0	0	1
333	0	0	0	0	1	1	0	55	6	49	0.322	1.1	0	0	0	0	1
334	0	0	0	0	0	1	0	61	6	39	0.49	1	0	0	0	0	1
335	0	0	0	0	0	0	0	40	6	32	0.63	1	0	0	0	0	1
336	0	0	0	0	0	1	1	52	6	35	0.35	1	0	0	0	0	1
337	0	0	0	0	0	1	0	59	6	39	0.21	1	0	0	0	0	1
338	0	0	0	0	0	0	0	53	12	36	1.5	1	0	0	0	0	1
339	0	0	0	0	0	0	0	45	6	22	0.56	1	0	0	0	0	1
340	0	0	0	0	0	1	0	33	6	24	0.14	1	0	0	0	0	1
341	0	0	0	0	0	0	0	48	6	24	1	1	0	0	0	0	1
342	1	0	0	0	0	0	0	48	6	32	1.14	3	1	0	0	0	1
343	0	0	0	0	0	0	1	34	6	14	0.224	2	1	0	0	0	1
344	0	0	0	0	0	1	0	60	6	44	0.42	1	0	0	0	0	1
345	0	0	0	0	0	1	1	49	6	30	0.434	1	0	0	0	0	1
346	0	0	0	0	0	0	0	47	9	17	0.42	1	0	0	0	0	1
347	0	0	0	0	1	1	1	45	6	10	0.42	1.02	0	0	0	0	1
348	0	0	0	0	0	1	0	45	6	39	0.364	1	0	0	0	0	1
349	0	0	0	0	1	1	0	52	6	34	0.63	1.03	0	0	0	0	1
350	0	0	0	0	0	0	1	38	9	29	0.28	1.02	0	0	0	0	1
351	0	0	0	0	0	1	0	60	6	39	0.28	1.2	0	0	0	0	1
352	0	0	0	0	0	1	0	58	6	39	1.05	1	0	0	0	0	1
353	0	0	0	0	0	1	0	35	6	5	0.056	1	0	0	0	0	1
354	0	0	0	0	0	1	1	59	9	47	0.448	2	0	0	0	0	1
355	0	0	0	0	0	1	0	35	6	13	0.182	1	0	0	0	0	1
356	1	0	0	0	0	1	1	39	9	14	11	4	1	0	0	0	1
357	0	0	0	0	0	0	0	52	6	38	0.56	4	1	0	0	0	1
358	0	0	0	0	0	0	0	38	6	15	0.49	10	0	0	0	0	1
359	0	0	0	0	0	0	0	46	6	34	2.28	5	0	0	0	0	1
360	0	0	0	0	0	1	0	49	4	20	0.14	1	0	0	0	0	1
361	0	0	0	0	1	1	0	50	6	29	0.21	1	0	0	0	0	1
362	0	0	0	0	1	1	1	37	6	14	0.056	1	0	0	0	0	1
363	0	0	0	0	0	1	0	56	6	35	0.343	1	0	0	0	0	1
364	0	0	1	0	0	0	0	50	6	35	0.5	0.5	1	0	0	0	1
365	0	0	0	0	0	0	0	56	6	42	0.5	0.5	1	0	0	0	1
366	1	0	0	1	0	1	1	34	12	14	5	0.2	1	0	0	0	1
367	0	0	0	0	0	0	0	42	9	20	10	0.2	1	0	0	0	1
368	0	0	0	1	0	0	0	32	6	1	0.18	0.5	1	0	0	0	1
369	1	0	0	0	0	0	0	45	12	22	0.5	0.5	0	0	0	0	1
370	0	0	0	1	0	0	0	50	6	25	0.18	0.5	1	0	0	0	1
371	0	0	0	0	0	1	0	53	4	30	0.25	1	1	0	0	0	1
372	0	0	0	0	0	0	1	42	9	20	0.25	0.5	1	0	0	0	1
373	0	0	1	0	0	1	0	48	12	8	0.5	0.5	1	0	0	0	1
374	0	0	1	0	0	0	0	50	6	24	0.18	1	0	0	0	0	1
375	1	0	0	0	0	1	0	40	12	20	0.7	4	0	0	0	0	1
376	0	0	0	1	0	0	0	49	6	34	0.525	0.5	1	0	0	0	1
377	0	0	0	0	0	1	0	59	6	41	0.7	0.2	1	0	0	0	1
378	0	0	0	0	0	0	0	40	6	24	0.18	0.5	1	0	0	0	1
379	0	0	1	1	0	1	0	33	6	34	0.175	1	1	0	0	0	1
380	1	0	0	0	0	1	0	43	12	25	0.175	1	1	0	0	0	1
381	0	0	1	0	0	0	0	60	6	15	0.175	1	1	0	0	0	1
382	0	0	0	0	0	1	0	50	6	20	0.08	0.5	1	0	0	0	1
383	0	0	0	0	0	0	0	50	6	28	0.35	1	1	0	0	0	1
384	0	0	0	1	0	0	0	44	12	29	1.4	1	1	0	0	0	1
385	0	0	0	0	0	1	1	46	12	30	0.18	0.3	1	0	0	0	1
386	0	0	0	0	0	0	0	40	6	19	1	0.5	0	0	0	0	1
387	0	0	0	0	0	0	1	31	6	17	0.09	0.5	1	0	0	0	1
388	0	0	0	1	0	0	0	42	12	19	0.35	1	0	0	0	0	1
389	0	0	0	0	0	0	0	56	6	40	0.175	1	1	0	0	0	1
390	0	0	0	0	0	0	0	37	6	12	0.175	1	1	0	0	0	1
391	0	0	1	0	0	0	0	50	6	10	0.175	0.5	1	0	0	0	1
392	0	0	0	0	0	0	0	53	6	35	0.376	1	0	0	0	0	1
393	1	0	0	0	0	0	1	45	6	17	0.175	0.5	1	0	0	0	1
394	0	0	0	0	0	1	1	38	6	15	0.355	1	1	0	0	0	1
395	0	0	0	0	0	1	0	62	6	37	0.05	0.5	0	0	0	0	1
396	1	0	0	0	0	1	1	67	6	44	0.35	1	1	0	0	0	1
397	0	0	0	1	0	0	0	52	6	35	0.326667	1	1	0	0	0	1
398	0	0	1	1	0	1	0	65	6	44	0.18	0.5	1	0	0	0	1
399	0	0	0	0	0	0	0	30	6	15	0.18	1	1	0	0	0	1
400	0	0	0	0	0	0	0	67	6	40	0.5	0.5	1	0	0	0	1
401	0	0	0	1	0	0	0	55	6	35	0.25	0.5	1	0	0	0	1
402	1	0	0	0	0	1	0	54	9	33	1.4	1	0	0	0	0	1
403	0	0	1	1	0	0	0	48	9	20	4.175	1	1	0	0	0	1
404	0	0	1	1	0	0	0	40	12	11	0.875	1	1	0	0	0	1
405	1	0	0	0	0	0	0	50	6	14	0.125	0.5	1	0	0	0	1
406	0	0	0	1	0	0	0	55	6	36	2	1	1	0	0	0	1
407	0	0	0	1	0	1	0	55	6	34	0.07	1	0	0	0	0	1
408	0	0	0	0	0	0	0	62	6	50	0.7	1	1	0	0	0	1
409	0	0	0	0	0	0	1	55	6	39	0.18	1	1	0	0	0	1
410	0	0	0	0	0	0	1	50	6	39	0.175	1	0	0	0	0	1
411	0	0	0	1	0	1	0	55	6	17	0.217	1	1	0	0	0	1
412	0	0	0	0	0	0	0	61	6	37	0.30625	1	0	0	0	0	1
413	0	0	0	1	0	1	1	42	13	15	0.4375	1	0	0	0	0	1
414	0	0	0	0	0	1	1	51	6	44	0.091	1	1	0	0	0	1
415	0	0	0	1	0	0	0	61	6	41	0.0455	1	0	0	0	0	1
416	0	0	0	0	0	0	0	60	6	40	0.7	1	1	0	0	0	1
417	0	0	0	0	0	0	0	46	6	25	0.35	1	1	0	0	0	1
418	0	0	0	0	1	1	0	45	9	21	0.322	1	0	0	0	0	1
419	1	0	0	0	0	0	1	47	6	35	1.4	1	0	0	0	0	1
420	0	0	0	1	0	0	0	56	6	34	0.28	1	1	0	0	0	1
421	0	0	0	0	0	0	1	32	9	5	0.355	1	1	0	0	0	1
422	0	0	0	1	0	0	0	73	6	62	0.0875	1	0	0	0	0	1
423	0	0	0	1	0	0	0	51	6	17	0.35	1	1	0	0	0	1
424	0	0	0	0	0	0	1	47	6	34	0.385	1	1	0	0	0	1
425	0	0	0	0	0	0	0	63	6	44	0.0875	1	0	0	0	0	1
426	0	0	0	1	0	0	0	45	6	19	0.133	1	1	0	0	0	1
427	0	0	0	0	0	0	0	36	6	14	0.13125	1	0	0	0	0	1
428	0	0	0	1	0	1	0	66	6	46	0.084	1	0	0	0	0	1
429	0	0	0	0	0	0	0	46	6	34	0.6125	1	0	0	0	0	1
430	0	0	0	1	0	0	0	60	6	40	0.2625	1	1	0	0	0	1
431	0	0	0	1	0	1	0	50	6	28	0.14	1	0	0	0	0	1
432	1	0	0	0	0	0	0	43	6	17	0.063	1	0	0	0	0	1
433	0	0	0	1	0	0	0	41	12	20	0.2625	1	0	0	0	0	1
434	0	0	0	0	0	0	0	45	6	34	1.4	1	1	0	0	0	1
